# Supplementary material for: PmbHLH58 from Pinus massoniana Improves Drought Tolerance by Reducing Stomatal Aperture and Inducing ABA Receptor Family Genes in Transgenic Poplar Plants
Source: Int J Mol Sci. 2024 Dec 31;26(1):277. doi: 10.3390/ijms26010277 (PMC11719964; doi:10.3390/ijms26010277)
Supplement: Supplementary file 1 [file ijms-26-00277-s001.zip]

Archive with 3 entries (3 files):
- Supplemental Figure 1.png
- Supplemental Figure 2.jpg
- Table S1.xlsx
