# Supplementary material for: PmbHLH58 from Pinus massoniana Improves Drought Tolerance by Reducing Stomatal Aperture and Inducing ABA Receptor Family Genes in Transgenic Poplar Plants
Source: Int J Mol Sci. 2024 Dec 31;26(1):277. doi: 10.3390/ijms26010277 (PMC11719964; doi:10.3390/ijms26010277)
Supplement: Supplementary file 1 [file ijms-26-00277-s001.zip › Table S1.xlsx]

## Sheet: Sheet1
Table S1. The primers used in this study
Gene ID	Forward primer (5'-3')	Reverse primer (5'-3')	function
TUA	CAAACTTGGTCCCGTATCCTC	CACAGAAAGCTGCTCATGGTAA	for qPCR analysis
EF1а	TCCGTCTTCCACTTCAGGATGTCT	GTCACGACCATACCAGGCTTCAG	for qPCR analysis
PmbHLH-qPCR	ACTGGATGCGATTGTGGAAA	CACGACAACTGGAAGGGTAA	for qPCR analysis
PmbHLH-ORF	ATGATTTTTTTGTCTGAAACTTGCTCC	TCATTTATTATTATTTGCTTGCTGCTGTTGA	for vector construction used to subcellular localization and over-expressing
PIJT166-35S	ATCCCACTATCCTTCGCAAGACC	CACGAGGGTGGGCCAGGGC	for vector construction used to subcellular localization and over-expressing
PIJT166-PmbHLH	tggagaggacagcccaagcttTGAAACTTGCTCCCGTTGGT	gctcaccatggatcctctagaTCACTTTGCTCCCCAAGTCC	for vector construction used to subcellular localization
pGBKT7	GCCGTCACAGATAGATGGCTTCAG	GAGCGACCTCATGCTATACCTGAG	for vector construction used to subcellular localization
pGBKT7-PmbHLH	atggccatggaggccgaattcATGATTTTTTTGTCTGAAACTTGCTC	ccgctgcaggtcgacggatccTCATTTATTATTATTTGCTTGCTGCTG	for vector construction used to construction of self-activation analysis
pGADT7-PmERF71	gtaccagattacgctcatatgATGTGTGGCGGTGCTATTTTG	cagctcgagctcgatggatccTTACAGAGGTGCGGAAGTGAGA	for vector construction used to construction of self-activation analysis
pGADT7-PmPUB22	gtaccagattacgctcatatgATGGAAGATATTGAAGTCCCTTCATT	cagctcgagctcgatggatccTCATTCTGGATATGAAGAGAGCAGA	for vector construction used to construction of self-activation analysis
pBI121	gagaacacgggggactctaga	ggactgaccacccggggatcc	for vector construction used to over-expressing
Actin	CTCGCCGTAAAGACTGGCGAA	TGTAACGCGCTTTCCCACCAAC	for vector construction used to over-expressing
pBI121-	acgggggactctagaggatccATGG	cgatcggggaaattcgagctcTTTGTT	for vector construction used to over-expressing
PmbHLH58	ATGATTTTTTTGTCTGAAACTTGCTC	TCATTTATTATTATTTGCTTGCTGCTG	for vector construction used to over-expressing
EF1а	GGCAAGGAGAAGGTACACAT	CAATCACACGCTTGTCAATA	for qPCR analysis
PYL5	GGATTATGCATGAATATAGGCTGGA	GAAGGATGGTGAACTAAAAGGTTTG	for qPCR analysis
PYF6	ATTGCAGATGTATGGTCTTGTGGTG	ATTTAAAATTCGGTGGATTGTGTTG	for qPCR analysis
SRK2	CTACCACAACCAACAATACTCACAT	ATAACCATCATCAAGAACATCCACT	for qPCR analysis
ARF5	CTCCCATCGTTCTTCTTGAGTTTTT	GAGTCCTTGCCCTGTCTAAGTTATC	for qPCR analysis
ERF71	TCTCAAACCATCCATAACCTACAAA	AGGGAAAATAAATCCTGATCCTCTA	for qPCR analysis
MYC2	GCACCACCACCACTTGGACCACCT	CAATTCCTGCAACGCCTTCACCCTC	for qPCR analysis
